# Supplementary material for: Greenspace, Air Pollution, Neighborhood Factors, and Preeclampsia in a Population-Based Case-Control Study in California
Source: Int J Environ Res Public Health. 2021 May 12;18(10):5127. doi: 10.3390/ijerph18105127 (PMC8151979; doi:10.3390/ijerph18105127)
Supplement: Supplementary file 1 [file ijerph-18-05127-s001.zip]

Archive with 1 entries (1 files):
- ijerph-1209469-supplementary.pdf
